# Supplementary material for: In Vitro and In Vivo Cell Uptake of a Cell-Penetrating Peptide Conjugated with Fluorescent Dyes Having Different Chemical Properties
Source: Cancers (Basel). 2021 May 7;13(9):2245. doi: 10.3390/cancers13092245 (PMC8124942; doi:10.3390/cancers13092245)
Supplement: Supplementary file 1 [file cancers-13-02245-s001.zip]

Archive with 1 entries (1 files):
- cancers-1194699-final-suppl.pdf
